# Supplementary material for: Can simple trachelectomy or conization show comparable survival rate compared with radical trachelectomy in IA1 cervical cancer patients with lymphovascular space invasion who wish to save fertility? A systematic review and guideline recommendation
Source: PLoS One. 2018 Jan 31;13(1):e0189847. doi: 10.1371/journal.pone.0189847 (PMC5791938; doi:10.1371/journal.pone.0189847)
Supplement: S1 File — (XLSX) [file pone.0189847.s007.xlsx]

## Sheet: KQ
No	KQ	PICO
1	Q1. Is PET/CT superior to conventional imaging such as CT or MRI in predicting the nodal metastases?	P: cervical cancer
		I: PET
		C: MRI or CT
		O: nodal metastasis or lymph node metastasis
2	Q2. Can laparoscopic or robotic radical hysterectomy be comparable to laparotomic surgery in patients with stage IB-IIA cervical cancer?	P: cervical (cancer or carcinoma)
		I: (laparoscopic or robotic) radical hysterectomy
		C: radical hysterectomy
		O: survival or Recurrence or Morbidity
3	Q3. Should adjuvant radiation be done to improve overall survival in patients with high risk factors for recurrence after radical hysterectomy in early stage cervical cancer? --> Should adjuvant radiation be done to improve overall survival in patients with risk factors for recurrence after radical hysterectomy in early stage cervical cancer?	P: Cervical cancer, Radical hysterectomy
		I: none
		C:
		O: survival
4	Q4. Can nerve-sparing radical hysterectomy show comparable the survival rate compared with conventional radical hysterectomy in early stage cervical cancer?	P: Cervical cancer
		I: Nerve sparing
		C: Radical hysterectomy
		O: Survival or Recurrence or complication or morbidity
5	Is less radical surgery like type I hysterectomy safe in cervical cancer with less than 2cm?	P: early-stage cervical cancer
		I: less radical surgery (conization, simple trachelectomy, simple hysterectomy)
		C: radical surgery (radical trachelectomy, radical hysterectomy)
		O: survival (recurrence free survival, overall survival)
6	Does IMRT reduce toxicity as primary radiotherapy in cervical cancer compared to standard RT?	P> Cervical cancer
		I> Concurrent chemoradiation or Radiation --> Intensity Modulated Radiation Therapy
		C> Standard RT or IMRT ---> Radiation therapy
		P> Survival or Complication --> Toxicity
7	Is radical hysterectomy followed by tailored adjuvant treatment (RT or CCRT) effective as much as concurrent chemoradiation in stage IB2 and IIA2 disease?	P> Cervical cancer
		I> Radical hysterectomy
		C> Concurrent chemoradiation or Radiation
		P> Survival or Complication
8	Does individualized RT improve survival rate in stage IVB?	P> Uterine cervical cancer IVB or cervical cancer and distant metastasis
		I> Chemotherapy
		C> Chemoradiation or radiation
		P> Survival
9	Can simple trachelectomy or conization show comparable survival rate compared with radical trachelectomy in IA1 patients with LVSI who wish to preserve fertility?	P> Cervical cancer IA1 or microinvasive cervical cancer--> Cervical cancer
		I> trachelectomy or conservative -->Simple trachelectomy or conization--> Fertility sparing or trachelectomy or conization
		P> recurrence or survival
10	Does adjuvant chemotherapy following concurrent chemoradiation improve survival rate in patients with locally advanced cervical cancer?	P> locally advanced cervical cancer
		I> adjuvant chemotherapy
		C> concurrent chemoradiation
		P> Survival or complication
11	Does the PET/CT as post-treatment surveillance improve the detection rate of recurrent disease compared with conventional radiologic imaging?	P> Cervix cancer
		I> PET-CT
		C> CT or MRI
		P> Srecurrence
12	Does adding bevacizumab into systemic chemotherapy improve survival rate in recurrent and/or advanced cervical cancer patients?	P > cervical cancer
		I > bevacizumab
		C > chemotherapy
		O > survival

## Sheet: Searching strategy
	MEDLINE 1. "Uterine Cervical Neoplasms"[Mesh] 59998 2. "Adenocarcinoma"[Mesh:NoExp] OR "Adenocarcinoma, Clear Cell"[Mesh] OR "Adenocarcinoma, Mucinous"[Mesh] OR "Adenocarcinoma, Papillary"[Mesh] OR "Carcinoma, Endometrioid"[Mesh] OR "Carcinoma, Signet Ring Cell"[Mesh] OR "Carcinoma, Neuroendocrine"[Mesh:NoExp] OR "Carcinoma, Adenosquamous"[Mesh] OR "Carcinoma, Large Cell"[Mesh] OR "Carcinoma, Sma…	EMBASE 1. 'uterine cervix tumor'/exp 88877 2. 'adenocarcinoma'/de OR 'adenoid cystic carcinoma'/exp OR 'adenosquamous carcinoma'/exp OR 'clear cell carcinoma'/exp OR 'large cell carcinoma'/exp OR 'small cell carcinoma'/exp OR 'undifferentiated carcinoma'/exp OR 'endometrioid carcinoma'/exp OR 'signet ring carcinoma'/exp OR 'large cell neuroendocrine carcinoma'/exp 107895 3. cervix:ab,ti OR Cervic…	Cochrane 1. MeSH descriptor: [Uterine Cervical Neoplasms] explode all trees1771 2. MeSH descriptor: [Adenocarcinoma] this term only 2444 3. MeSH descriptor: [Adenocarcinoma, Clear Cell] explode all trees 31 4. MeSH descriptor: [Adenocarcinoma, Mucinous] explode all trees 69 5. MeSH descriptor: [Adenocarcinoma, Papillary] explode all trees 23 6. MeSH descriptor: [Carcinoma, Endometrioid] explode a…

## Sheet: PRISMA
김윤환
심승혁		IDENTIFICATION Identified studies from the databases using the keywords (n=7617) / pubmed (n=2074), Embase (n=2920 ), Cochrane (n=2623 ) Flow diagram of identification of relevant studies. Exclusion with Duplication (n=1299) Article after excluded duplication (n=6318) SCREENING Excluded according to Selection criteria (n=6207) Article reviewed including the full test (n=111) ELIGIBILITY Excluded …

## Sheet: KQ9_ROB
	KQ9, Can simple trachelectomy or conization show comparable survival rate compared with radical trachelectomy in IA1 patients with LVSI who wish to preserve fertility?
	ROB - RCT
	Study ID	Journal	Study design	Risk of bias
				Random sequence generation	Allocation concealment	Blinding of participants	Blinding of personnel	Blinding of outcome	Incomplete outcome data	Selective reporting	Other sources of bias
				selection bias		performance bias		detection bias	attrition bias	reporting bias	other bias
	ROB - Cohort
	Study ID	Journal	Study design	Risk of bias
				SELECTION				COMPARABILITY	OUTCOME
				Representativeness of the Exposed Cohort	Selection of the Non-Exposed Cohort	Ascertainment of Exposure	Demonstration That Outcome of Interest Was Not Present at Start of Study	Comparability of Cohorts on the Basis of the Design or Analysis	Assessment of Outcome	Was Follow-Up Long Enough for Outcomes to Occur	Adequacy of Follow Up of Cohorts
	Bekkers, et al, 2002	IJGC	Retrospective	*	*	*	*	*	*	*	*
	Lee, et al, 2009	Acta Obstetricia et Gynecologica	Retrospective	*	*	*	*	*	*	*
	ROB - Single arm study
	Study ID	Journal	Study design	Was the intervention independent of other changes?	Was the shape of the intervention effect pre-specified?	Was the intervention unlikely to affect data collection?	Was knowledge of the allocated interventions adequately prevented during the study? 3 If some primary outcomes were assessed blindly or affected by missing data and others were not, each primary outcome can be scored separately.	Were incomplete outcome data adequately addressed?1)	Was the study free from selective outcome reporting?	Was the study free from other risks of bias?
	Plante, et al, 2013	IJGC	Prospective	Low	Low	Low	Low	Low	Low	Low
	Andikyan, et al, 2014	IJGC	Retrospective	Low	Low	Low	Low	Low	Low	Low

## Sheet: KQ8ET
		KQ9, Can simple trachelectomy or conization show comparable survival rate compared with radical trachelectomy in IA1 patients with LVSI who wish to preserve fertility?
		ET (Evidence Table)
Title		Study ID	Journal	Study Design	Setting	Study period	Intervention (N)	Control (N)	Age (year)	Inclusion	Results	Comment
The value of loop electrosurgical conization in the treatment of stage IA1 microinvasive carcinoma of the uterine cervix		Bekkers, et al, 2002	IJGC	Retrospective	Netherlands	1981-1999	Cone (5)	Hysterectomy (4)	34 (44)	IA1 with LVSI	No recurrences were noted with a median of 6 years	No difference in recurrence rate
The efficacy of conservative management after conization in patients with stage IA1 microinvasive cervical carcinoma		Lee, et al, 2009	Acta Obstetricia et Gynecologica	Retrospective	Korea	1997-2006	Cone (9)	Hysterectomy (20)	35 (48)	IA1 with LVSI	No recurrences were noted with a mean of 34 months	No difference in recurrence rate
Simple Vaginal Trachelectomy in Early-Stage Low-Risk Cervical Cancer A Pilot Study of 16 Cases and Review of the Literature		Plante, et al, 2013	IJGC	Prospective	Canada	2007-2012	simple vaginal trachelectomy+PLND (16)	NA	30 (22-44)	IA1 with LVSI, IA2, IB1	No recurrences were noted with a median of 27 months (range, 1-65 months)	single arm study
Cervical Conization and Sentinel Lymph Node Mapping in the Treatment of Stage I Cervical Cancer Is Less Enough?		Andikyan, et al, 2014	IJGC	Retrospective	USA	2005-2012	Cone+sentinel LND (10)	NA	28 (20-31)	IA1 with LVSI, IB1	No recurrences were noted with a median follow-up of 17 months (range, 1-83 months)	single arm study
